# Supplementary material for: Energy Imbalance Gap, Anthropometric Measures, Lifestyle, and Sociodemographic Correlates in Latin American Adults—Results from the ELANS Study
Source: Int J Environ Res Public Health. 2022 Jan 20;19(3):1129. doi: 10.3390/ijerph19031129 (PMC8835004; doi:10.3390/ijerph19031129)
Supplement: Supplementary file 1 [file ijerph-19-01129-s001.zip]

Archive with 1 entries (1 files):
- ijerph-1444505-supplementary.pdf
